# Supplementary material for: Rare Virulences and Great Pathotype Diversity of a Central European Blumeria hordei Population
Source: J Fungi (Basel). 2023 Oct 25;9(11):1045. doi: 10.3390/jof9111045 (PMC10672294; doi:10.3390/jof9111045)
Supplement: Supplementary file 1 [file jof-09-01045-s001.zip]

Archive with 1 entries (1 files):
- jof-2651386-supplementary.xls
