# Supplementary material for: Rare Virulences and Great Pathotype Diversity of a Central European Blumeria hordei Population
Source: J Fungi (Basel). 2023 Oct 25;9(11):1045. doi: 10.3390/jof9111045 (PMC10672294; doi:10.3390/jof9111045)
Supplement: Supplementary file 1 [file jof-09-01045-s001.zip › jof-2651386-supplementary.xls]

## Sheet: Pathotypes
Table S1. Year of sampling a Central European Blumeria hordei population, isolate and pathotype designation and their virulence complexity.
Year	Isolate	Pathotype	Virulence	Remark
		Designation	Complexity
2021	I-1	00000000001221	4	Indistinguished from isolate O-4/2023
2023	O-4	00000000001221	4	Indistinguished from isolate I-1/2021
2021	A-7	00000000001571	7
2019	R-23	00000000001651	6
2019	R-12	00000000001671	7
2019	C-6	00000000003751	8
2019	G-20	00000000003771	9
2019	R-32	00000000004561	6
2019	R-6	00000000005471	7
2021	R-4	00000000005561	7
2019	R-36	00000000005571	8
2019	C-5	00000000005741	7
2019	R-9	00000000005761	8
2019	R-28	00000000005771	9	Avir Prosa
2019	R-4	00000000005771	9	Vir Prosa
2019	M-5	00000000006571	8
2021	R-3	00000000007521	7
2019	A-7	00000000007550	7
2023	M-4	00000000007561	8
2019	B-2	00000000013071	7
2021	O-4	00000000015571	9
2019	X-8	00000000020571	7
2019	M-3	00000000022761	8
2019	R-35	00000000024571	8
2019	A-3	00000000030561	7
2019	G-18	00000000030571	8	Vir A-222
2019	G-2	00000000030571	8	Avir A-222
2019	R-1	00000000030671	8
2019	G-16	00000000031771	10
2019	E-2	00000000034261	7
2019	X-11	00000000034741	8
2019	A-5	00000000034771	10
2023	L-4	00000000037571	11
2023	M-8	00000000041271	7
2023	S-29	00000000041471	7
2023	O-6	00000000041661	7
2023	G-1	00000000043071	7
2021	A-8	00000000045571	9
2021	B-2	00000000045771	10
2023	L-3	00000000047571	10
2023	U-2	00000000047671	10
2023	S-51	00000000051701	7
2021	C-5	00000000053271	9
2023	S-42	00000000066571	10
2021	S-8	00000000070571	9
2023	U-7	00000000070671	9
2023	S-1	00000000072571	10
2021	S-17	00000000074571	10
2021	C-12	00000000074671	10	Indistinguished from isolate M-1/2023
2023	M-1	00000000074671	10	Indistinguished from isolate C-12/2021
2021	S-1	00000000076571	11
2023	F-01	00000000076771	12	Indistinguished from isolate X-4/2021
2021	X-4	00000000076771	12	Indistinguished from isolate F-1/2023
2023	S-17	00000000077671	12
2019	G-12	00000000103571	9
2019	A-2	00000000107721	9
2021	C-3	00000000107771	11
2019	X-3	00000000114571	9
2019	X-12	00000000124561	8
2019	R-10	00000000125751	10
2023	U-11	00000000130031	6
2019	E-3	00000000134071	8
2019	R-29	00000000134771	11
2021	S-2	00000000143471	9
2019	L-4	00000000143651	9
2023	E-1	00000000147771	12	Vir Mirko
2023	R-5	00000000147771	12	Avir Mirko
2023	S-23	00000000155371	11
2023	S-47	00000000176371	12
2021	S-14	00000000176771	13
2023	S-36	00000000201071	6
2019	R-20	00000000201771	9
2019	C-8	00000000203031	6
2019	G-10	00000000203771	10
2019	R-31	00000000204471	7
2019	R-18	00000000207771	11
2019	R-30	00000000210651	7
2021	N-2	00000000226571	10
2023	U-10	00000000230471	8
2023	B-1	00000000231671	10
2019	C-3	00000000232561	9
2021	N-1	00000000234561	9
2023	S-26	00000000234571	10
2023	M-9	00000000241071	7
2019	E-1	00000000241471	8
2023	A-1	00000000243571	10
2021	S-9	00000000245771	11
2023	S-8	00000000276051	9
2023	S-24	00000000276571	12
2019	R-27	00000000304771	10
2019	R-5	00000000307671	11
2023	O-5	00000000307771	12
2021	C-7	00000000336771	13
2023	S-21	00000000341771	11
2019	R-2	00000000400371	7
2023	M-6	00000000401761	8
2019	R-22	00000000405571	9
2023	S-45	00000000405771	10
2019	X-1	00000000430571	9
2023	M-7	00000000462071	8
2023	S-7	00000000462641	8
2023	A-12	00000000472631	10
2021	M-1	00000000472771	12
2023	S-11	00000000474731	11
2021	S-5	00000000476771	13
2019	X-7	00000000514571	10
2023	M-2	00000000547771	13
2019	K-3	00000000621571	10
2021	O-5	00000000624771	11
2019	M-1	00000001030231	7
2023	M-10	00000001043471	9
2023	R-4	00000001047471	10
2023	R-3	00000001047571	11
2023	U-5	00000001047671	11
2023	S-30	00000001051471	9
2021	S-6	00000001064271	9
2023	S-14	00000001072331	10
2023	R-2	00000001072471	10
2023	S-32	00000001164471	10
2021	C-13	00000001174471	11
2019	K-4	00000001203031	7
2021	R-6	00000001264471	10
2023	A-6	00000001272471	11
2023	S-50	00000001276671	13
2023	L-1	00000001345751	12
2021	A-5	00000001345771	13
2023	R-1	00000001472671	12
2021	S-7	00000001476671	13
2021	R-5	00000001645171	11
2023	S-5	00000002012071	7
2023	S-31	00000002043071	8
2023	S-48	00000002052671	10
2023	B-4	00000002062771	11
2021	C-8	00000002105521	8
2021	E-3	00000002201221	6
2019	O-1	00000002203021	6
2019	O-2	00000002203061	7
2021	I-2	00000002203261	8
2023	N-2	00000002203271	9	Vir Gilberta
2023	O-1	00000002203271	9	Avir Gilberta
2021	Y-1	00000002203271	9	Indistinguished from isolate N-2/2023 or O-1/2023
2023	U-4	00000002243271	10
2023	S-2	00000002253271	11
2019	A-8	00000002330051	8
2019	G-8	00000002432151	9
2019	G-14	00000002432571	11
2023	S-40	00000002447171	11
2023	S-44	00000002601271	9
2019	G-4	00000002605661	10
2019	R-24	00000004010751	8
2023	S-3	00000004011761	9
2021	C-6	00000004026561	9
2019	R-34	00000004034651	9
2021	A-9	00000004036571	11
2023	S-28	00000004047571	11
2021	S-13	00000004060571	9
2023	S-18	00000004074771	12
2019	X-6	00000004107561	10
2021	C-1	00000004107771	12
2023	O-3	00000004120461	7
2023	A-14	00000004145631	10
2021	S-11	00000004145771	12
2021	S-12	00000004164471	10
2019	R-26	00000004210761	9
2023	S-6	00000004262571	11
2023	A-13	00000004270021	7
2023	S-27	00000004364771	13
2021	O-3	00000004426771	12
2021	X-2	00000004445771	12
2019	C-4	00000004536671	13
2019	X-5	00000004572750	12
2023	A-10	00000004574771	14
2021	C-2	00000005062151	9
2023	C-1	00000005076371	13
2023	S-38	00000005126371	12
2021	C-9	00000005441771	12
2023	S-41	00000005662671	13
2019	B-4	00000006022171	9
2019	R-33	00000006102671	10
2019	R-3	00000006207571	12
2019	C-2	00000006307541	11
2023	S-49	00000006645571	13
2019	N-1	00000010003171	8
2019	R-15	00000010014451	7
2019	R-19	00000010014561	8
2019	M-2	00000010030571	9
2023	M-3	00000010030751	9
2023	B-3	00000010062671	10
2023	F-02	00000010072671	11
2019	B-3	00000010105551	9
2023	L-2	00000010145771	12
2021	X-7	00000010436551	11
2019	R-38	00000010526531	11
2021	R-2	00000011003571	10
2023	U-12	00000011245671	12
2023	A-7	00000011376271	14
2023	O-2	00000012203231	9
2023	S-43	00000012747571	15
2019	X-2	00000014307671	13
2021	X-6	00000014436721	12
2019	C-1	00000020032061	7
2019	A-1	00000020032511	8
2021	O-1	00000020134571	11
2021	O-2	00000020234671	11
2021	C-10	00000020274571	12
2021	X-5	00000020441771	11
2023	S-25	00000020574671	13
2019	L-1	00000020605751	11
2023	U-9	00000021062761	11
2023	S-39	00000021470271	11
2019	R-17	00000022010551	8
2023	M-5	00000022220271	9
2019	R-21	00000024001561	8
2019	B-1	00000026032171	11
2023	U-8	00000026243071	11
2019	E-4	00000030112571	11
2019	R-11	00000030205471	10
2019	R-16	00000034036571	13
2023	S-12	00000040003531	8
2021	A-4	00000040045571	10
2019	G-6	00000040130570	9
2021	C-4	00000040255471	11
2023	A-16	00000040443671	11
2023	U-1	00000040445571	11
2023	S-15	00000040456751	12
2021	R-7	00000040466771	13
2021	S-4	00000040472771	13
2021	C-11	00000040532671	12
2021	A-6	00000040574571	13
2023	U-3	00000041476671	14
2023	B-2	00000042043261	9
2023	A-11	00000042557771	16
2023	A-15	00000042570671	13
2023	S-4	00000044457771	15
2019	X-10	00000054430571	12
2019	R-8	00000060224771	12
2021	S-10	00000060474771	14
2023	A-9	00000060576771	16
2019	L-5	00000060607551	12
2019	I-1	00000060716671	14
2019	F-1	00000200107751	11
2023	A-5	00000204120671	10
2023	S-33	00000401005771	11
2023	S-22	00000403115461	11
2023	C-2	00000501070771	13
2023	I-2	00000501460071	10
2021	S-3	00000503062671	13
2023	I-1	00000503174271	14
2023	U-6	00000503243671	14
2023	L-5	00000503470351	13
2021	X-3	00000543472571	16
2023	A-4	00000543672671	17
2023	S-16	00001000063671	11
2023	S-13	00001000076751	12
2023	N-1	00001001043271	10
2019	A-6	00004001405771	12
2023	S-37	00005240470371	14
2023	A-8	00006240470671	14
2023	B-5	00006240543661	14
2023	A-17	00006241401671	13
2021	B-1	00006700411671	14
2019	C-9	00010004023771	12
2019	X-9	00010004203571	11
2021	X-9	00010004643471	12
2023	I-3	00010006422061	9
2019	X-4	00010014034171	11
2023	S-9	00010507032171	14
2019	R-7	00020020001771	10
2019	K-2	00020020322241	9
2019	R-13	00020020430771	12
2021	A-1	00020034047671	14
2021	A-2	00020062436561	14
2021	X-1	00030577403671	19
2021	E-1	00040000001671	8
2023	S-46	00040000141671	10
2023	S-35	00040002070471	10
2023	S-34	00040004041571	10
2019	M-4	00040020455771	14
2019	C-7	00040502407651	13
2019	A-4	00100002203051	8
2021	E-2	00100002203221	8
2019	A-9	00200000030761	9
2021	R-1	00200000066671	11
2021	F-01	00200000470061	8
2021	A-3	00407240430671	15
2023	A-3	00407240460771	16
2023	A-2	00407254441771	18
2019	L-6	01000000074010	6
2023	S-19	01000020662471	12
2019	K-1	01000040670671	13
2019	R-25	02000040014771	11
2019	L-2	02024220605751	15
2023	S-20	04006240472651	15
2023	S-10	04006241750651	16
2021	X-8	16407200545671	19
2019	L-3	20000020607751	13
2021	S-15	20040042657671	17
2019	R-14	40000000005551	8
2021	S-16	40340502270631	16
Twenty-two highlighted isolates have been involved in the working collection of the pathogen.
